# Supplementary material for: Physiological Responses and Transcriptome Analysis of Camellia reticulata Under Low-Temperature Stress
Source: Genes (Basel). 2025 Apr 27;16(5):503. doi: 10.3390/genes16050503 (PMC12110766; doi:10.3390/genes16050503)
Supplement: Supplementary file 1 [file genes-16-00503-s001.zip]

Archive with 1 entries (1 files):
- genes-3567780-supplementary.pdf
